# Supplementary material for: Ergosta-7,9(11),22-trien-3β-ol Rescues AD Deficits by Modulating Microglia Activation but Not Oxidative Stress
Source: Molecules. 2021 Sep 2;26(17):5338. doi: 10.3390/molecules26175338 (PMC8433642; doi:10.3390/molecules26175338)
Supplement: Supplementary file 1 [file molecules-26-05338-s001.zip]

Archive with 1 entries (1 files):
- molecules-1325367-supplementary.pptx
